# Supplementary material for: IgA Antibodies to Bovine Serum Albumin in Adult Patients with Celiac Disease
Source: Int J Mol Sci. 2025 May 22;26(11):4988. doi: 10.3390/ijms26114988 (PMC12154404; doi:10.3390/ijms26114988)
Supplement: Supplementary file 1 [file ijms-26-04988-s001.zip]

Archive with 3 entries (3 files):
- Figure S1. Level of IgA antibody to BSA in relation to age.pdf
- Table S1. Proteins immobilized on the microarray.pdf
- Table S2. Fluorescent anti-human conjugates.pdf
